# Supplementary material for: Developing Tools to Assess Airborne Cyanobacterial Toxins in Southwest Florida, USA
Source: Toxins (Basel). 2026 Jul 16;18(7):309. doi: 10.3390/toxins18070309 (PMC13417131; doi:10.3390/toxins18070309)
Supplement: Supplementary file 1 [file toxins-18-00309-s001.zip]

Archive with 1 entries (1 files):
- toxins-4375049-supplementary.pdf
